# Supplementary material for: Clinical impact of EZH2 and its antagonist SMARCA4 in ovarian cancer
Source: Sci Rep. 2020 Nov 23;10:20412. doi: 10.1038/s41598-020-77532-x (PMC7684284; doi:10.1038/s41598-020-77532-x)
Supplement: Supplementary file 2 — Supplementary Table S4. [file 41598_2020_77532_MOESM2_ESM.xlsx]

## Sheet: Table
Sample_ID	age	pathology	histology	FIGO_stage	grade	residual disease	histology_subgroup	BRCA1_mutation	BRCA2_mutation	normalized_EZH2_expression	normalized_SMARCA4_expression	progression	progression_free_survival_months	death	overall_survival_months
ID_1	52.4	ovarian cancer	LGEOC	1	low grade	no	low-grade OC	no	no	2.03	3.36	no	151	no	271
ID_2	64.4	ovarian cancer	HGSOC	2	grade 3	yes	high-grade OC	no	no	5.65	4.144	yes	9	yes	20
ID_3	24.1	ovarian cancer	HGSOC	3	grade 3	yes	high-grade OC	no	no	0.85	2.401	yes	9	no	313
ID_4	66.9	ovarian cancer	HGSOC	3	grade 3	yes	high-grade OC	yes	no	3.08	0.977	yes	27	yes	56
ID_5	39.8	ovarian cancer	HGSOC	3	grade 3	yes	high-grade OC	yes	no	4.21	2.965	yes	22	yes	39
ID_6	61.6	ovarian cancer	HGSOC	4	grade 3	yes	high-grade OC	yes	no	1.11	1.035	yes	15	yes	22
ID_7	76.6	ovarian cancer	HGSOC	3	grade 3	yes	high-grade OC	no	no	1.46	3.073	yes	10	yes	11
ID_8	68.8	ovarian cancer	HGEOC	3	grade 3	no	high-grade OC	no	no	2.37	2.037	yes	61	yes	77
ID_9	70.5	ovarian cancer	HGSOC	3	grade 3	yes	high-grade OC	no	no	0.76	1.919	yes	10	yes	45
ID_10	82.7	ovarian cancer	HGSOC	1	grade 3	no	high-grade OC	no	no	2.23	2.542	no	49	yes	49
ID_11	81	ovarian cancer	HGSOC	2	grade 3	no	high-grade OC	no	no	1.25	5.472	yes	35	yes	37
ID_12	46	ovarian cancer	mucinous	3	grade 3	yes				5.21	3.16	yes	19	yes	28
ID_13	47.2	ovarian cancer	HGSOC	4	grade 3	no	high-grade OC	yes	no	9.34	4.218	yes	72	yes	104
ID_14	75.3	ovarian cancer	clear cell	1	grade 3	no	high-grade OC	no	no	1.11	1.13	yes	16	yes	18
ID_15	63.3	ovarian cancer	HGSOC	3	grade 3	yes	high-grade OC	no	no	3.71	4.445	yes	10	yes	17
ID_16	78.5	ovarian cancer	HGSOC	3	grade 3	yes	high-grade OC	no	no	0.81	2.03	no	1	yes	1
ID_17	78.7	ovarian cancer	HGSOC	3	grade 3	yes	high-grade OC	no	no	5.53	1.565	yes	3	yes	10
ID_18	62.6	ovarian cancer	HGSOC	3	grade 3	no	high-grade OC			3.39	1.93	no	126	no	126
ID_19	83.1	ovarian cancer	mucinous	2	grade 3	yes		no	no	0.53	1.512	no	24	yes	24
ID_20	78.3	ovarian cancer	HGSOC	3	grade 3	yes	high-grade OC	no	no	0.8	1.832	yes	4	yes	8
ID_21	51.9	ovarian cancer	mucinous	1	grade 3	no		no	no	2.87	3.392	no	252	no	278
ID_22	47.6	ovarian cancer	HGSOC	3	grade 3	yes	high-grade OC	yes	no	3.86	3.197	yes	18	yes	23
ID_23	59.6	ovarian cancer	HGSOC	2	grade 3		high-grade OC	no	no	3.34	5.293	yes	57	yes	129
ID_24	71.4	ovarian cancer	HGSOC	3	grade 3	yes	high-grade OC	no	no	2.03	2.005	yes	2	yes	5
ID_25	45.3	ovarian cancer	HGSOC	3	grade 3	yes	high-grade OC	no	no	0.71	1.78	no	206	no	206
ID_26	73.9	ovarian cancer	mucinous	3	grade 3	yes				1.77	2.139	no	12	yes	12
ID_27	50	ovarian cancer	HGSOC	4	grade 3	no	high-grade OC	no	no	0.86	3.58	yes	7	yes	12
ID_28	50.2	ovarian cancer	HGSOC	3	grade 3	yes	high-grade OC	no	yes	6.62	4.234	no	75	yes	81
ID_29	32.6	ovarian cancer	HGSOC	3	grade 3	yes	high-grade OC	yes	no	0.64	0.509	yes	90	yes	151
ID_30	64.3	ovarian cancer	HGEOC	4	grade 3	yes	high-grade OC	no	no	2.8	5.166	yes	14	yes	14
ID_31	71.3	ovarian cancer	HGEOC	3	grade 3	yes	high-grade OC	no	no	1.48	2.487	no	173	no	238
ID_32	24	ovarian cancer	HGSOC	3	grade 3	yes	high-grade OC			1.22	2.641	no	126	no	170
ID_33	57.6	ovarian cancer	HGSOC	3	grade 3	no	high-grade OC	no	no	8.13	3.752	no	152	no	158
ID_34	63.3	ovarian cancer	mucinous	1	grade 3	no				2.65	4.785	no	232	no	232
ID_35	66.2	ovarian cancer	HGSOC	3	grade 3	yes	high-grade OC	no	no	1.12	1.413	no	196	no	196
ID_36	76.8	ovarian cancer	HGSOC	3	grade 3	yes	high-grade OC	no	no	2.94	2.099	yes	10	yes	18
ID_37	57.6	ovarian cancer	HGSOC	3	grade 3	yes	high-grade OC	no	no	4.67	2.584	yes	23	yes	44
ID_38	52.8	ovarian cancer	clear cell	3	grade 3	yes	high-grade OC			3.37	3.443	yes	68	yes	79
ID_39	74.4	ovarian cancer	clear cell	3	grade 3	yes	high-grade OC	yes	no	2.62	2.738	yes	3	yes	14
ID_40	51.3	ovarian cancer	HGEOC	3	grade 3	no	high-grade OC	yes	no	8.03	4.054	no	270	no	264
ID_41	57.9	ovarian cancer	HGSOC	1	grade 3	no	high-grade OC	no	no	1.78	2.4	no	206	no	263
ID_42	54.6	ovarian cancer	mucinous	1	grade 3	no				2.56	1.441	no	172	no	248
ID_43	82.4	ovarian cancer	mucinous	3	grade 3	yes				2.47	2.545	no	26	yes	51
ID_44	66.8	ovarian cancer	HGSOC	3	grade 3	yes	high-grade OC			2.27	2.387	yes	16	yes	60
ID_45	71.3	ovarian cancer	HGSOC	4	grade 3	yes	high-grade OC			1.56	1.496	yes	6	yes	15
ID_46	62.4	ovarian cancer	mucinous	3	grade 3	no				1.12	1.465	yes	8	yes	10
ID_47	33.9	ovarian cancer	LGSOC	3	low grade	no	low-grade OC	no	no	0.66	2.009	no	90	no	90
ID_48	55.9	ovarian cancer	HGEOC	3	grade 3	yes	high-grade OC	no	no	1.52	1.369	yes	18	yes	21
ID_49	60.6	ovarian cancer	mucinous	3	grade 3	yes				1.52	1.217	yes	5	yes	18
ID_50	56.8	ovarian cancer	HGEOC	4	grade 3	yes	high-grade OC			5.07	2.833	yes	49	no	156
ID_51	63.7	ovarian cancer	HGSOC	3	grade 3	yes	high-grade OC	no	no	1.65	3.201	yes	31	yes	44
ID_52	53.3	ovarian cancer	HGSOC	3	grade 3	no	high-grade OC	no	no	0.94	2.812	no	249	no	249
ID_53	55.3	ovarian cancer	HGSOC	2	grade 3	no	high-grade OC			4.4	1.941	yes	24	no	118
ID_54	77.5	ovarian cancer	HGSOC	3	grade 3	no	high-grade OC	no	no	1.63	3.971	yes	10	yes	18
ID_55	57.8	ovarian cancer	HGSOC	3	grade 3	yes	high-grade OC	no	no	1.73	2.076	yes	2	yes	2
ID_56	72.6	ovarian cancer	LGEOC	2	low grade	no	low-grade OC			1.5	1.366	yes	35	yes	59
ID_57	63.2	ovarian cancer	LGEOC	1	low grade	no	low-grade OC	no	no	2.52	1.87	no	33	2	33
ID_58	70.3	ovarian cancer	HGSOC	1	grade 3	no	high-grade OC	no	no	1.5	10.687	no	1	yes	5
ID_59	47.1	ovarian cancer	HGSOC	3	grade 3	yes	high-grade OC	no	no	1.66	4.012	yes	10	yes	19
ID_60	81.2	ovarian cancer	HGEOC	3	grade 3	no	high-grade OC			1.17	2.497	no	188	yes	188
ID_61	54.8	ovarian cancer	HGSOC	3	grade 3	yes	high-grade OC	no	no	0.33	1.651	yes	9	yes	22
ID_62	71.1	ovarian cancer	HGSOC	1	grade 3	no	high-grade OC	no	no	1.94	2.75	yes	20	yes	37
ID_63	74.8	ovarian cancer	HGSOC	3	grade 3	yes	high-grade OC			2.89	3.052	yes	13	yes	26
ID_64	49.8	ovarian cancer	HGSOC	3	grade 3	yes	high-grade OC	yes	no	4.72	1.997	yes	79	yes	109
ID_65	74.4	ovarian cancer	mucinous	3	grade 3	no				0.8	2.434	no	105	yes	108
ID_66	79.4	ovarian cancer	HGSOC	3	grade 3	yes	high-grade OC			5.31	1.167	yes	10	yes	14
ID_67	56.8	ovarian cancer	HGSOC	3	grade 3	yes	high-grade OC	yes	no	2.06	1.793	no	248	no	248
ID_68	55.4	ovarian cancer	HGSOC	3	grade 3	yes	high-grade OC	no	no	1.97	1.52	yes	52	yes	76
ID_69	67.4	ovarian cancer	HGSOC	3	grade 3	yes	high-grade OC	no	no	2.64	1.682	yes	18	yes	36
ID_70	62.8	ovarian cancer	HGSOC	3	grade 3	yes	high-grade OC	yes	no	4.51	2.474	yes	9	yes	22
ID_71	71.6	ovarian cancer	HGSOC	3	grade 3	yes	high-grade OC			4.88	1.313	yes	6	yes	20
ID_72	48.3	ovarian cancer	HGSOC	3	grade 3	yes	high-grade OC	no	no	2.8	2.727	yes	24	yes	40
ID_73	75.2	ovarian cancer	HGEOC	4	grade 3	no	high-grade OC	no	no	2.49	0.949	yes	0	yes	2
ID_74	73.1	ovarian cancer	HGSOC	3	grade 3	yes	high-grade OC			1.2	1.325	yes	19	yes	45
ID_75	62.3	ovarian cancer	HGSOC	4	grade 3	yes	high-grade OC	no	no	2.23	2.083	yes	11	yes	14
ID_76	65	ovarian cancer	HGSOC	3	grade 3	yes	high-grade OC			8.14	4.402	no	222	no	222
ID_77	68	ovarian cancer	mucinous	3	grade 3	yes				2.87	1.439	yes	2	yes	4
ID_78	71.6	ovarian cancer	HGSOC	3	grade 3	yes	high-grade OC	no	no	2.14	1.92	yes	3	yes	5
ID_79	50.3	ovarian cancer	HGSOC	1	grade 3	no	high-grade OC	yes	no	2.97	3.552	no	36	2	36
ID_80	63.3	ovarian cancer	HGSOC	3	grade 3	yes	high-grade OC	no	yes	1.58	1.051	yes	29	yes	79
ID_81	68.6	ovarian cancer	LGEOC	1	low grade	no	low-grade OC	no	no	3.2	2.437	no	219	no	219
ID_82	49.3	ovarian cancer	mucinous	1	grade 3	no				0.59	2.123	no	131	yes	131
ID_83	60.1	ovarian cancer	HGSOC	4	grade 3	yes	high-grade OC	yes	no	3.1	1.86	yes	24	2	35
ID_84	43.5	ovarian cancer	HGEOC	2	grade 3	no	high-grade OC	no	no	1.52	1.109	no	211	no	211
ID_85	72.5	ovarian cancer	HGEOC	4	grade 3	yes	high-grade OC			5.43	3.983	yes	2	yes	6
ID_86	57.8	ovarian cancer	HGSOC	3	grade 3	yes	high-grade OC	no	no	5.46	3.439	yes	23	yes	70
ID_87	48.8	ovarian cancer	LGEOC	2	low grade	yes	low-grade OC			2.03	2.14	no	176	no	191
ID_88	63.5	ovarian cancer	HGEOC	3	grade 3	yes	high-grade OC	no	no	1.88	1.07	no	94	yes	132
ID_89	57.6	ovarian cancer	HGSOC	3	grade 3	yes	high-grade OC	no	no	4.46	2.651	yes	14	yes	35
ID_90	76.3	ovarian cancer	HGSOC	3	grade 3	yes	high-grade OC	no	no	0.89	1.566	yes	22	yes	31
ID_91	58.3	ovarian cancer	HGEOC	3	grade 3	yes	high-grade OC	no	no	6.32	4.692	yes	12	yes	18
ID_92	48.3	ovarian cancer	mucinous	4	grade 3	yes				0.66	0.966	yes	3	yes	18
ID_93	61.1	ovarian cancer	HGSOC	3	grade 3	yes	high-grade OC	no	yes	1.16	1.756	yes	14	yes	23
ID_94	58.4	ovarian cancer	HGSOC	4	grade 3	yes	high-grade OC	no	no	2.62	2.635	no	208	no	208
ID_95	62.9	ovarian cancer	HGSOC	3	grade 3	yes	high-grade OC	no	no	1.41	2.439	yes	7	yes	16
ID_96	65.8	ovarian cancer	mucinous	3	low grade	yes				0.52	1.79	no	126	no	142
ID_97	79.9	ovarian cancer	HGEOC	3	grade 3	yes	high-grade OC	no	no	2.57	0.331	yes	2	yes	3
ID_98	55	ovarian cancer	HGSOC	1	grade 3	no	high-grade OC			3.36	3.777	yes	143	yes	280
ID_99	62.3	ovarian cancer	clear cell	3	grade 3	yes	high-grade OC	no	no	5.93	2.216	yes	17	yes	31
ID_100	54.7	ovarian cancer	HGSOC	3	grade 3	yes	high-grade OC	no	no	2.38	1.062	yes	11	yes	41
ID_101	72.3	ovarian cancer	mucinous	3	grade 3					1.57	0.939	yes	3	yes	10
ID_102	75.7	ovarian cancer	mucinous	4	grade 3	yes				1.66	3.078	yes	4	yes	27
ID_103	56.1	ovarian cancer	clear cell	1	grade 3	yes	high-grade OC	no	no	1.21	1.132	no	75	no	87
ID_104	71.8	ovarian cancer	HGEOC	3	grade 3	no	high-grade OC	no	no	8.22	6.637	no	94	no	146
ID_105	56.4	ovarian cancer	HGEOC	3	grade 3	no	high-grade OC	no	no	2.53	2.586	yes	71	yes	107
ID_106	78.2	ovarian cancer	HGSOC	1	grade 3	no	high-grade OC	no	no	2.42	3.517	no	48	no	82
ID_107	49.5	ovarian cancer	HGSOC	3	grade 3	yes	high-grade OC			1.67	2.916	yes	47	yes	178
ID_108	69.3	ovarian cancer	HGSOC	2	grade 3	no	high-grade OC	no	yes	11.13	2.97	no	93	yes	94
ID_109	57	ovarian cancer	HGSOC	4	grade 3	no	high-grade OC	no	yes	7.47	3.778	yes	29	yes	77
ID_110	65.5	ovarian cancer	HGSOC	3	grade 3	yes	high-grade OC	yes	no	0.74	1.052	yes	23	yes	72
ID_111	74.3	ovarian cancer	HGSOC	4	grade 3	yes	high-grade OC	no	no	3.31	1.09	no	35	yes	64
ID_112	75.3	ovarian cancer	HGSOC	3	grade 3	yes	high-grade OC	no	no	0.65	0.708	yes	10	yes	33
ID_113	61.3	ovarian cancer	HGSOC	3	grade 3	no	high-grade OC			2.7	4.224	yes	25	yes	56
ID_114	76.5	ovarian cancer	HGEOC	3	grade 3	yes	high-grade OC	no	no	2.52	2.392	yes	3	yes	4
ID_115	59.2	ovarian cancer	HGSOC	3	grade 3	yes	high-grade OC	no	no	2.42	2.228	yes	9	yes	15
ID_116	43.8	ovarian cancer	HGSOC	3	grade 3	yes	high-grade OC	no	no	7.5	4.013	yes	50	yes	105
ID_117	50.3	ovarian cancer	HGSOC	3	grade 3	yes	high-grade OC	no	yes	3.91		yes	20	yes	41
ID_118	47.8	ovarian cancer	LGEOC	1	low grade	no	low-grade OC	yes	no	3.53	2.111	yes	23	no	129
ID_119	70.1	ovarian cancer	HGSOC	1	grade 3	no	high-grade OC	no	no	1.08	3.981	no	191	no	191
ID_120	53.6	ovarian cancer	HGSOC	4	grade 3	yes	high-grade OC	no	no	3.84	2.693	yes	4	yes	22
ID_121	73.3	ovarian cancer	HGSOC	3	grade 3	yes	high-grade OC	no	no	3.26	2.888	yes	18	yes	41
ID_122	42.1	ovarian cancer	HGSOC	3	grade 3	yes	high-grade OC	yes	no	3.92	3.534	yes	25	yes	82
ID_123	21.9	ovarian cancer	mucinous	1	low grade	no				1.16	1.424	no	177	no	177
ID_124	38.8	ovarian cancer	mucinous	1	low grade	no				0.6	1.141	no	188	no	188
ID_125	65.2	ovarian cancer	HGSOC	3	grade 3	yes	high-grade OC	no	no	3.01	4.02	yes	14	yes	40
ID_126	48.2	ovarian cancer	mucinous	4	grade 3	yes				1.57	1.607	yes	5	no	29
ID_127	72.5	ovarian cancer	HGSOC	3	grade 3	yes	high-grade OC	no	no	2.03	1.806	yes	16	yes	48
ID_128	51.8	ovarian cancer	HGSOC	3	grade 3	yes	high-grade OC	no	no	2.01	2.367	yes	102	no	172
ID_129	54.8	ovarian cancer	HGEOC	1	grade 3	no	high-grade OC	no	no	5.89	2.872	no	183	no	183
ID_130	59.1	ovarian cancer	HGSOC	1	grade 3	no	high-grade OC	no	no	2.06	2.099	no	182	no	182
ID_131	83.3	ovarian cancer	HGEOC	3	grade 3	yes	high-grade OC	no	no	1.2	2.855	yes	17	yes	40
ID_132	90.2	ovarian cancer	HGSOC	2	grade 3	yes	high-grade OC	no	no	0.63	0.918	no	3	yes	14
ID_133	73.7	ovarian cancer	LGSOC	3	low grade	no	low-grade OC	no	no	0.43	1.517	no	74	yes	75
ID_134	75.2	ovarian cancer	HGSOC	3	grade 3	yes	high-grade OC	no	no	2.54	2.076	no	6	yes	43
ID_135	34.7	ovarian cancer	LGSOC	3	low grade	no	low-grade OC	no	no	0.73	2.214	no	169	no	169
ID_136	55.2	ovarian cancer	HGSOC	4	grade 3	yes	high-grade OC			1.68	1.611	no	6	yes	30
ID_137	27.4	ovarian cancer	LGSOC	3	low grade	yes	low-grade OC	no	no	1.59	1.914	yes	3	yes	28
ID_138	29.5	ovarian cancer	LGEOC	1	low grade	no	low-grade OC	no	no	1.15	1.54	no	141	no	164
ID_139	38.7	ovarian cancer	HGEOC	3	grade 3	yes	high-grade OC	no	no	1.78	1.103	yes	1	yes	1
ID_140	45.5	ovarian cancer	HGSOC	3	grade 3	no	high-grade OC	yes	no	2.81	1.646	yes	42	yes	156
ID_141	71	ovarian cancer	HGSOC	4	grade 3		high-grade OC	no	no	2.46	2.673	yes	49	yes	71
ID_142	58.5	ovarian cancer	HGSOC	3	grade 3	yes	high-grade OC	no	no	1.53	1.676	yes	15	yes	28
ID_143	70.6	ovarian cancer	HGSOC	3	grade 3	yes	high-grade OC	no	no	2.56	5.054	yes	16	yes	35
ID_144	59.7	ovarian cancer	HGSOC	3	grade 3	yes	high-grade OC	no	no	2.7	4.516	yes	5	yes	21
ID_145	50.9	ovarian cancer	clear cell	3	grade 3	yes	high-grade OC	no	no	0.62	1.422	yes	2	yes	6
ID_146	43.3	ovarian cancer	HGSOC	3	grade 3	yes	high-grade OC	yes	no	4.71	2.538	yes	11	yes	21
ID_147	58.8	ovarian cancer	HGSOC	3	grade 3	yes	high-grade OC			2.4	1.303	yes	9	yes	24
ID_148	50.3	ovarian cancer	HGSOC	3	grade 3	yes	high-grade OC	yes	no	1.62	2.447	yes	12	yes	27
ID_149	66.3	ovarian cancer	HGSOC	3	grade 3	no	high-grade OC	no	no	1.41	0.993	no	69	yes	69
ID_150	79.4	ovarian cancer	HGSOC	3	grade 3		high-grade OC	no	no	1.92	1.141	yes	6	yes	14
ID_151	63.8	ovarian cancer	LGEOC	1	low grade	no	low-grade OC	no	no	4.93	2.093	no	144	no	144
ID_152	56.3	ovarian cancer	HGSOC	3	grade 3		high-grade OC	no	no	1.84	2.311	yes	16	yes	41
ID_153	73.3	ovarian cancer	HGSOC	3	grade 3	no	high-grade OC	yes	no	1.76	0.933	no	44	no	147
ID_154	78.5	ovarian cancer	mucinous	3	low grade	no				1.32	2.851	yes	7	yes	12
ID_155	70.9	ovarian cancer	HGSOC	3	grade 3	yes	high-grade OC	no	no	3.22	1	yes	9	yes	18
ID_156	52	ovarian cancer	HGSOC	2	grade 3	yes	high-grade OC	no	no	4.25	7.255	yes	20	yes	69
ID_157	55.5	ovarian cancer	HGSOC	2	grade 3	yes	high-grade OC	yes	no	3.07	1.949	yes	12	yes	25
ID_158	62.3	ovarian cancer	HGEOC	1	grade 3	no	high-grade OC	yes	no	1.93	2.452	yes	12	yes	34
ID_159	54.2	ovarian cancer	HGSOC	1	grade 3	no	high-grade OC	no	no	1.08	1.709	no	5	yes	5
ID_160	51.3	ovarian cancer	LGSOC	3	low grade	yes	low-grade OC	yes	no	0.69	1.839	yes	51	yes	111
ID_161	64.1	ovarian cancer	LGEOC	1	low grade	no	low-grade OC	no	no	1.25	1.885	no	129	no	129
ID_162	63.8	ovarian cancer	LGEOC	1	low grade	no	low-grade OC	no	no	2.61	2.691	no	81	no	120
ID_163	66.7	ovarian cancer	HGSOC	3	grade 3	no	high-grade OC	no	no	2.51	3.095	yes	22	yes	98
ID_164	76.3	ovarian cancer	LGSOC	1	low grade	no	low-grade OC	no	no	0.66	1.561	no	103	no	124
ID_165	80.8	ovarian cancer	mucinous	3	grade 3	no		no	no	3.11	1.564	yes	8	yes	106
ID_166	69.5	ovarian cancer	HGEOC	3	grade 3	no	high-grade OC	no	yes	0.95	1.347	no	24	no	82
ID_167	50.8	ovarian cancer	LGSOC	3	low grade	no	low-grade OC	no	no	0.29	0.671	yes	24	no	124
ID_168	72.8	ovarian cancer	HGSOC	3	grade 3	no	high-grade OC	no	no	4.94	2.886	no	120	no	120
ID_169	55.8	ovarian cancer	HGEOC	1	grade 3	no	high-grade OC	no	no	4.99	2.05	no	62	no	104
ID_170	56.5	ovarian cancer	HGSOC	3	grade 3	yes	high-grade OC	no	no	2.04	1.804	yes	16	yes	59
ID_171	58.6	ovarian cancer	LGEOC	1	low grade	no	low-grade OC	no	no	1.68	1.917	no	17	no	17
ID_172	65.4	ovarian cancer	HGSOC	3	grade 3		high-grade OC	no	no	6.45	2.418	no	107	no	107
ID_173	39.6	ovarian cancer	HGEOC	3	grade 3	yes	high-grade OC	no	no	2.27	1.054	yes	19	no	114
ID_174	71.8	ovarian cancer	mucinous	1	grade 3	no				1.31	0.922	yes	9	yes	12
ID_175	59.4	ovarian cancer	mucinous	1	low grade	no				1.97	2.225	no	110	no	110
ID_176	54.7	ovarian cancer	HGSOC	3	grade 3	yes	high-grade OC	yes	no	2.08	0.966	yes	17	yes	98
ID_177	53.8	ovarian cancer	HGSOC	3	grade 3	no	high-grade OC	no	no	8.39	2.081	no	1	no	88
ID_178	55.8	ovarian cancer	HGSOC	2	grade 3	no	high-grade OC	no	no	3.73	2.804	yes	46	no	111
ID_179	73.3	ovarian cancer	HGSOC	1	grade 3	no	high-grade OC	no	no	2.7	2.031	no	59	no	81
ID_180	58	ovarian cancer	HGSOC	3	grade 3	yes	high-grade OC	no	no	5.56	2.6	yes	15	yes	20
ID_181	43.8	ovarian cancer	HGEOC	3	grade 3	no	high-grade OC	yes	no	4.94	1.991	yes	32	yes	107
ID_182	42.2	ovarian cancer	HGSOC	3	grade 3	no	high-grade OC	no	yes	4.28	1.821	no	106	no	106
ID_183	76.1	ovarian cancer	HGEOC	4	grade 3	yes	high-grade OC	yes	no	8.68	2.089	no	98	no	110
ID_184	67.9	ovarian cancer	HGSOC	1	grade 3	no	high-grade OC	no	no	0.64	2.219	no	101	no	101
ID_185	39.8	ovarian cancer	HGSOC	3	grade 3	no	high-grade OC	no	no	0.6	2.042	no	94	no	94
ID_186	57.6	ovarian cancer	HGSOC	3	grade 3	yes	high-grade OC	no	no	1.48	1.744	no	4	yes	4
ID_187	79.4	ovarian cancer	HGEOC	1	grade 3	no	high-grade OC	no	no	5.39	0.719	no	1	yes	17
ID_188	49.6	ovarian cancer	LGSOC	3	low grade	no	low-grade OC	yes	no	0.84	4.373	no	6	no	6
ID_189	79.7	ovarian cancer	HGSOC	1	grade 3	no	high-grade OC	no	no	1.9	0.586	no	40	yes	40
ID_190	78	ovarian cancer	mucinous	3	grade 3	yes				1.71	3.301	yes	12	yes	17
ID_191	49.3	ovarian cancer	mucinous	1	grade 3	no				2.84	11.214	yes	131	yes	131
ID_192	64.5	ovarian cancer	HGSOC	1	grade 3	no	high-grade OC			1.49	7.743	no	90	no	90
ID_193	79	ovarian cancer	clear cell	1	grade 3	no	high-grade OC	no	no	1.31	1.387	no	86	no	86
ID_194	67	ovarian cancer	HGSOC	3	grade 3	no	high-grade OC	no	no	2.24	7.554	yes	36	no	96
ID_195	48.1	ovarian cancer	clear cell	1	grade 3	no	high-grade OC	no	no	0.86	4.655	no	89	no	89
ID_196	66.7	ovarian cancer	HGSOC	2	grade 3	no	high-grade OC	yes	no	4.36	2.995	no	91	no	91
ID_197	64.1	ovarian cancer	HGEOC	3	grade 3	no	high-grade OC	no	no	5.55	6.158	no	89	no	89
ID_198	43.3	ovarian cancer	HGSOC	4	grade 3	no	high-grade OC			1.77	1.474	yes	36	no	90
ID_199	72.5	ovarian cancer	LGSOC	3	low grade	no	low-grade OC	no	no	3.27	1.757	yes	17	yes	56
ID_200	62.4	ovarian cancer	HGSOC	3	grade 3	yes	high-grade OC			3.01	0.458	yes	29	yes	127
ID_201	40	ovarian cancer	HGEOC	2	grade 3	no	high-grade OC	yes	no	4.8	6.39	no	76	no	76
ID_202	81.3	ovarian cancer	HGSOC	3	grade 3	no	high-grade OC	no	no	3.47	1.885	yes	43	yes	44
ID_203	55.3	ovarian cancer	mucinous	3	grade 3	no				1.2	3.487	yes	5	yes	17
ID_204	54	ovarian cancer	clear cell	1	grade 3	no	high-grade OC	no	no	2.19	2.874	no	20	no	80
ID_205	81.8	ovarian cancer	LGSOC	1	low grade	no	low-grade OC	no	no	2.3	2.807	no	73	no	73
ID_206	65.3	ovarian cancer	HGSOC	4	grade 3	no	high-grade OC	no	no	2.54	1.987	yes	5	yes	47
ID_207	69.1	ovarian cancer	HGSOC	3	grade 3	yes	high-grade OC	no	no	1.6	2.451	no	0	yes	54
ID_208	53.1	ovarian cancer	HGEOC	3	grade 3	no	high-grade OC	no	no	1.92	2.027	yes	60	no	75
ID_209	61.6	ovarian cancer	LGEOC	2	low grade	no	low-grade OC	yes	no	3.11	1.652	no	72	no	72
ID_210	83.7	ovarian cancer	HGSOC	4	grade 3	no	high-grade OC	no	no	3.62	3.107	yes	5	yes	21
ID_211	56.7	ovarian cancer	LGSOC	3	low grade	no	low-grade OC	no	no	1.3	2.564	no	73	no	73
ID_212	45.3	ovarian cancer	mucinous	3	grade 3	no				0.77	2.186	no	60	no	60
ID_213	53.1	ovarian cancer	clear cell	1	grade 3	no	high-grade OC	no	no	2.88	3.33	no	65	no	65
ID_214	56.1	ovarian cancer	HGSOC	3	grade 3		high-grade OC	no	no	0.73	2.272	yes	15	no	68
ID_215	46.3	ovarian cancer	HGSOC	3	grade 3	no	high-grade OC	no	no	0.67	1.849	no	23	no	58
ID_216	68.8	ovarian cancer	HGSOC	3	grade 3	no	high-grade OC	no	no	0.91	1.641	yes	12	yes	17
ID_217	70.3	ovarian cancer	HGSOC	4	grade 3	yes	high-grade OC	no	no	0.75	0.833	yes	12	yes	17
ID_218	56.9	ovarian cancer	clear cell	1	grade 3	no	high-grade OC	no	no	0.57	1.042	yes	9	yes	11
ID_219	46.2	ovarian cancer	HGSOC	3	grade 3	no	high-grade OC	no	no	4.16	6.761	yes	12	no	28
ID_220	45.3	ovarian cancer	LGSOC	3	low grade	no	low-grade OC	no	no	0.53	1.521	no	17	no	17
ID_221	68.2	ovarian cancer	HGSOC	3	grade 3	no	high-grade OC	no	no	1.82	1.62	yes	7	yes	9
ID_222	75.1	ovarian cancer	HGSOC	4	grade 3		high-grade OC	no	no	0.85	1.548	no	3	no	3
ID_223	53	ovarian cancer	HGSOC	4	grade 3	no	high-grade OC	yes	no	6.84	3.682	no	11	no	11
ID_224	62.6	ovarian cancer	HGSOC	4	grade 3	no	high-grade OC	yes	no	1.9	2.219	no	10	no	10
ID_225	82.4	ovarian cancer	HGSOC	2	grade 3	yes	high-grade OC	no	no	1.42	2.513	no	5	no	6
ID_226	64.7	ovarian cancer	HGSOC	3	grade 3	no	high-grade OC	no	no	1.61	1.794	no	7	no	7
ID_227	54.7	ovarian cancer	HGSOC	4	grade 3		high-grade OC	no	no	9.45	1.928	no	1	no	1
ID_228	61.4	ovarian cancer	HGSOC	3	grade 3	yes	high-grade OC	no	no	2.45	1.735	no	3	no	3
ID_229	53.4	ovarian cancer	HGSOC	3	grade 3		high-grade OC	yes	no	2.77	4.003	no	3	no	3
ID_230	59.3	ovarian cancer	HGSOC	3	grade 3	no	high-grade OC	no	no	5.17	3.775	no	2	no	2
ID_231	73.3	ovarian cancer	HGEOC	3	grade 3	no	high-grade OC	no	no	4.81	1.146	yes	9	yes	18
ID_232	45.9	ovarian cancer	HGEOC	3	grade 3	no	high-grade OC	no	no	1.75	5.05	no	19	no	19
ID_233	56.5	ovarian cancer	HGSOC	3	grade 3	no	high-grade OC	no	no	3.15	2.467	no	11	no	14
ID_234	51.8	ovarian cancer	HGSOC	2	grade 3	no	high-grade OC	yes	no	2.73	2.876	no	12	no	12
ID_235	78.2	ovarian cancer	LGEOC	1	low grade	no	low-grade OC	no	no	2.61	2.663	no	11	no	11
ID_236	65	ovarian cancer	HGSOC	3	grade 3	no	high-grade OC	no	yes	1.04	1.904	no	1	no	1
ID_237	73.2	ovarian cancer	HGSOC	3	grade 3	no	high-grade OC	no	no	2.96	1.757	no	10	no	10
ID_238	40.4	ovarian cancer	HGSOC	4	grade 3	no	high-grade OC	yes	no	1.57	2.437	yes	9	no	11
ID_239	34.8	non-neoplastic ovarian tissue								0.829	1.087
ID_240	57.4	non-neoplastic ovarian tissue								0.467	0.834
ID_241	71.8	non-neoplastic ovarian tissue								0.284	0.817
ID_242	56.2	non-neoplastic ovarian tissue								0.803	1.32
ID_243	59.1	non-neoplastic ovarian tissue								0.253	0.792
ID_244	55.1	non-neoplastic ovarian tissue								0.316	0.792
ID_245	79.6	non-neoplastic ovarian tissue								0.263	0.595
ID_246	57	non-neoplastic ovarian tissue								0.27	0.582
ID_247	52	non-neoplastic ovarian tissue								2.111	1.143
ID_248	70.7	non-neoplastic ovarian tissue								0.379	0.559
ID_249	64.6	non-neoplastic ovarian tissue								0.385	1.105
ID_250	54.3	non-neoplastic ovarian tissue								0.444	0.822
ID_251	71.7	non-neoplastic ovarian tissue								0.412	0.693
ID_252	19.4	non-neoplastic ovarian tissue								0.683	1.062
ID_253	51.2	non-neoplastic ovarian tissue								0.699	0.963
ID_254	60.1	non-neoplastic ovarian tissue								0.606	0.816
ID_255	34.1	non-neoplastic fallopian tubal tissue								1.01	0.849
ID_256	39.5	non-neoplastic fallopian tubal tissue								1.26	1.148
ID_257	43.6	non-neoplastic fallopian tubal tissue								0.34	0.496
ID_258	80.9	non-neoplastic fallopian tubal tissue								0.35	0.84
ID_259	41.2	non-neoplastic fallopian tubal tissue								0.24	0.855
ID_260	73.4	non-neoplastic fallopian tubal tissue						no	no	0.24	1.254
ID_261	50.6	non-neoplastic fallopian tubal tissue						no	no	0.43	1.216
ID_262	51.5	non-neoplastic fallopian tubal tissue						yes	no	0.41	1.284
ID_263	50.1	non-neoplastic fallopian tubal tissue						no	no	0.41	1.462
ID_264	30.4	non-neoplastic fallopian tubal tissue						no	no	0.19	1.297
ID_265	37.6	non-neoplastic fallopian tubal tissue						no	no	0.22	1.157
ID_266	52.9	non-neoplastic fallopian tubal tissue						no	no	0.27	1.15
ID_267	36	non-neoplastic fallopian tubal tissue						no	no	0.17	1.052
ID_267	46.9	non-neoplastic fallopian tubal tissue								0.3	1.486
ID_268	51.9	non-neoplastic fallopian tubal tissue						no	no	0.47	1.568
ID_269	46.3	non-neoplastic fallopian tubal tissue						no	no	0.25	1.384
ID_270	49.8	non-neoplastic fallopian tubal tissue						no	no	0.22	1.511
ID_271	71.9	non-neoplastic fallopian tubal tissue						no	no	0.19	1.071
ID_272	49.4	non-neoplastic fallopian tubal tissue								0.48	1.425
